# Supplementary material for: Expanded Archaeal Genomes Shed New Light on the Evolution of Isoprenoid Biosynthesis
Source: Microorganisms. 2024 Mar 30;12(4):707. doi: 10.3390/microorganisms12040707 (PMC11052028; doi:10.3390/microorganisms12040707)
Supplement: Supplementary file 1 [file microorganisms-12-00707-s001.zip › Supplementary Tables.xlsx]

## Sheet: Catalogue
Supplementary Materials
No.	Title
Table.S1	Genomic information of representative archaeal genomes and MAGs
Table.S2	Reference sequences for homology search of enzymes in the MVA pathway
Table.S3	Taxonomic origin of the neighboring genes of each Asgard contigs containing genes encoding Eukaryote- and Thermoplasma-type MVA pathway
Table.S4	Models for the phylogenetic analysis of enzymes in the MVA pathway
Table.S5	Numbers of hit MVA pathway genes in dataset

## Sheet: S1
	Table.S1 Genomic information of representative archaeal genomes and MAGs
Group	Accession	Identifier	Quality	Completeness	Contamination	GTDB Taxonomy (RS207)
Asgardarchaeota	GCA_016840465.1	Yap30.bin9.72	HQ	93.93	3.74	d__Archaea;p__Asgardarchaeota;c__Baldrarchaeia;o__Baldrarchaeales;f__Baldrarchaeaceae;g__Baldrarchaeum;s__Baldrarchaeum
Asgardarchaeota	GCA_019056805.1	MAG_95	HQ	95.33	4.67	d__Archaea;p__Asgardarchaeota;c__Baldrarchaeia;o__Baldrarchaeales;f__DXJG01;g__DXJG01;s__DXJG01
Asgardarchaeota	GCA_030587605.1	GB154	MQ	87.38	4.67	d__Archaea;p__Asgardarchaeota;c__Heimdallarchaeia;o__;f__;g__;s__
Asgardarchaeota	GCA_020353515.1	bin6	HQ	92.99	3.74	d__Archaea;p__Asgardarchaeota;c__Heimdallarchaeia;o__Hodarchaeales;f__Hodarchaeaceae;g__Hodarchaeum;s__
Asgardarchaeota	GCA_016839515.1	FT_5_011	HQ	93.61	0.93	d__Archaea;p__Asgardarchaeota;c__Heimdallarchaeia;o__Hodarchaeales;f__Hodarchaeaceae;g__Hodarchaeum;s__Hodarchaeum
Asgardarchaeota	GCA_016839815.1	YT2_004	MQ	87.38	2.8	d__Archaea;p__Asgardarchaeota;c__Heimdallarchaeia;o__Hodarchaeales;f__Hodarchaeaceae;g__Hodarchaeum;s__Hodarchaeum
Asgardarchaeota	GCA_019057635.1	MAG_8	HQ	90.42	2.8	d__Archaea;p__Asgardarchaeota;c__Heimdallarchaeia;o__Hodarchaeales;f__Hodarchaeaceae;g__Hodarchaeum;s__Hodarchaeum
Asgardarchaeota	GCA_015520535.1	S146_22	MQ	83.06	1.87	d__Archaea;p__Asgardarchaeota;c__Heimdallarchaeia;o__Hodarchaeales;f__S146-22;g__S146-22;s__S146-22
Asgardarchaeota	GCA_027054495.1	S146_maxbin2_scaf2bin.134	MQ	81.7	3.27	d__Archaea;p__Asgardarchaeota;c__Heimdallarchaeia;o__Hodarchaeales;f__S146-22;g__S146-22;s__S146-22
Asgardarchaeota	GCA_013166835.1	HMA_bin2.83	MQ	90.19	7.48	d__Archaea;p__Asgardarchaeota;c__Heimdallarchaeia;o__JABLTI01;f__JABLTI01;g__JABLTI01;s__JABLTI01
Asgardarchaeota	GCA_016839405.1	FT2_001	MQ	81.31	5.14	d__Archaea;p__Asgardarchaeota;c__Heimdallarchaeia;o__JABLTI01;f__JABLTI01;g__JABLTI01;s__JABLTI01
Asgardarchaeota	GCA_019058165.1	12R2_15	MQ	91.3	6.54	d__Archaea;p__Asgardarchaeota;c__Heimdallarchaeia;o__JABLTI01;f__JABLTI01;g__JABLTI01;s__JABLTI01
Asgardarchaeota	GCA_019058275.1	12F4_9	MQ	95.33	7.01	d__Archaea;p__Asgardarchaeota;c__Heimdallarchaeia;o__JABLTI01;f__JABLTI01;g__JABLTI01;s__JABLTI01
Asgardarchaeota	GCA_021498085.1	AC18	MQ	94.86	6.07	d__Archaea;p__Asgardarchaeota;c__Heimdallarchaeia;o__JABLTI01;f__JABLTI01;g__JABLTI01;s__JABLTI01
Asgardarchaeota	GCA_027001645.1	S139_metabat2_scaf2bin.022	HQ	90.65	4.52	d__Archaea;p__Asgardarchaeota;c__Heimdallarchaeia;o__UBA460;f__;g__;s__
Asgardarchaeota	GCA_027061945.1	PIR-30_metabat2_scaf2bin.046	HQ	93.46	1.71	d__Archaea;p__Asgardarchaeota;c__Heimdallarchaeia;o__UBA460;f__;g__;s__
Asgardarchaeota	GCA_002728275.1	RS678	MQ	83.18	1.87	d__Archaea;p__Asgardarchaeota;c__Heimdallarchaeia;o__UBA460;f__Kariarchaeaceae;g__Kariarchaeum;s__Kariarchaeum
Asgardarchaeota	GCA_015523565.1	S012_26_esom	HQ	91.12	2.34	d__Archaea;p__Asgardarchaeota;c__Heimdallarchaeia;o__UBA460;f__Kariarchaeaceae;g__WAKA01;s__WAKA01
Asgardarchaeota	GCA_021513715.1	PR6	HQ	95.33	2.34	d__Archaea;p__Asgardarchaeota;c__Heimdallarchaeia;o__UBA460;f__UBA460;g__;s__
Asgardarchaeota	GCA_025960485.1	DCO_2_5	HQ	93.46	1.4	d__Archaea;p__Asgardarchaeota;c__Heimdallarchaeia;o__UBA460;f__UBA460;g__18H4-34;s__
Asgardarchaeota	GCA_023135215.1	RS_11_1	HQ	92.52	1.4	d__Archaea;p__Asgardarchaeota;c__Heimdallarchaeia;o__UBA460;f__UBA460;g__UBA460;s__
Asgardarchaeota	GCA_013166775.1	HMA_bin2.96	HQ	93.46	1.4	d__Archaea;p__Asgardarchaeota;c__Heimdallarchaeia;o__UBA460;f__UBA460;g__UBA460;s__UBA460
Asgardarchaeota	GCA_019057375.1	CR1378_bin_8	HQ	94.39	3.74	d__Archaea;p__Asgardarchaeota;c__Heimdallarchaeia;o__UBA460;f__UBA460;g__UBA460;s__UBA460
Asgardarchaeota	GCA_016840405.1	Yap4.bin9.105	HQ	92.99	1.87	d__Archaea;p__Asgardarchaeota;c__Hermodarchaeia;o__Hermodarchaeles;f__Hermodarchaeaceae;g__Hermodarchaeum;s__Hermodarchaeum
Asgardarchaeota	GCA_030587405.1	GB128	HQ	97.2	4.21	d__Archaea;p__Asgardarchaeota;c__Jordarchaeia;o__Jordarchaeales;f__Jordarchaeaceae;g__;s__
Asgardarchaeota	GCA_019056875.1	EB_bin_7	HQ	95.02	2.41	d__Archaea;p__Asgardarchaeota;c__Jordarchaeia;o__Jordarchaeales;f__Jordarchaeaceae;g__Jordarchaeum;s__Jordarchaeum
Asgardarchaeota	GCA_019058495.1	LC30	HQ	95.48	3.74	d__Archaea;p__Asgardarchaeota;c__LC30;o__LC30;f__LC30;g__LC30;s__LC30
Asgardarchaeota	GCA_016933055.1	Zod_Metabat.1044	HQ	94.39	4.21	d__Archaea;p__Asgardarchaeota;c__Lokiarchaeia;o__CR-4;f__AMARA-1;g__AMARA-1;s__AMARA-1
Asgardarchaeota	GCA_001940655.1	CR_4	MQ	80.45	2.34	d__Archaea;p__Asgardarchaeota;c__Lokiarchaeia;o__CR-4;f__CR-4;g__CR-4;s__CR-4
Asgardarchaeota	GCA_021498095.1	FW102	HQ	93.93	3.27	d__Archaea;p__Asgardarchaeota;c__Lokiarchaeia;o__CR-4;f__MK-D1;g__Prometheoarchaeum;s__
Asgardarchaeota	GCA_008000775.1	MK-D1	MQ	91.74	6.07	d__Archaea;p__Asgardarchaeota;c__Lokiarchaeia;o__CR-4;f__MK-D1;g__Prometheoarchaeum;s__Prometheoarchaeum
Asgardarchaeota	GCA_025435435.1	Meg22_1012_Bin_233	HQ	91.12	3.27	d__Archaea;p__Asgardarchaeota;c__Lokiarchaeia;o__CR-4;f__SOKP01;g__;s__
Asgardarchaeota	GCA_016839915.1	YT1_053	MQ	89.25	0.93	d__Archaea;p__Asgardarchaeota;c__Lokiarchaeia;o__CR-4;f__SOKP01;g__Loki-b32;s__Loki-b32
Asgardarchaeota	GCA_019058095.1	2H5_5	HQ	91.28	4.21	d__Archaea;p__Asgardarchaeota;c__Lokiarchaeia;o__CR-4;f__SOKP01;g__Loki-b32;s__Loki-b32
Asgardarchaeota	GCA_019058515.1	LW60_42	MQ	88.79	2.8	d__Archaea;p__Asgardarchaeota;c__Lokiarchaeia;o__CR-4;f__SOKP01;g__LW60-42;s__LW60-42
Asgardarchaeota	GCA_018238745.1	HM4_B11	HQ	91.12	3.27	d__Archaea;p__Asgardarchaeota;c__Lokiarchaeia;o__CR-4;f__SOKP01;g__SOKP01;s__SOKP01
Asgardarchaeota	GCA_008080735.1	BC3	MQ	88.32	3.74	d__Archaea;p__Asgardarchaeota;c__Lokiarchaeia;o__CR-4;f__SOKP01;g__TEKIR-8;s__TEKIR-8
Asgardarchaeota	GCA_016839555.1	YT6_002	HQ	92.52	0.93	d__Archaea;p__Asgardarchaeota;c__Lokiarchaeia;o__CR-4;f__SOKP01;g__TEKIR-8;s__TEKIR-8
Asgardarchaeota	GCA_030587525.1	SQRJ79	HQ	91.59	2.8	d__Archaea;p__Asgardarchaeota;c__Lokiarchaeia;o__CR-4;f__WJJB01;g__JAFGBX01;s__
Asgardarchaeota	GCA_005191415.1	Hel_GB_A	MQ	82.4	2.8	d__Archaea;p__Asgardarchaeota;c__Lokiarchaeia;o__Helarchaeales;f__HEL-GB-A;g__HEL-GB-A;s__HEL-GB-A
Asgardarchaeota	GCA_937881325.1	SRR6823441_bin.196_CONCOCT_v1.1_MAG	MQ	91.74	6.15	d__Archaea;p__Asgardarchaeota;c__Lokiarchaeia;o__Helarchaeales;f__HEL-GB-A;g__HEL-GB-A;s__HEL-GB-A
Asgardarchaeota	GCA_013375455.1	CR_Bin_097	HQ	91.59	3.27	d__Archaea;p__Asgardarchaeota;c__Lokiarchaeia;o__Helarchaeales;f__HEL-GB-A;g__JABXJT01;s__JABXJT01
Asgardarchaeota	GCA_005191425.1	Hel_GB_B	MQ	86.92	1.4	d__Archaea;p__Asgardarchaeota;c__Lokiarchaeia;o__Helarchaeales;f__HEL-GB-B;g__HEL-GB-B;s__HEL-GB-B
Asgardarchaeota	GCA_019058315.1	LW55_61	HQ	95.33	4.74	d__Archaea;p__Asgardarchaeota;c__Lokiarchaeia;o__Helarchaeales;f__JABXJV01;g__JABXJV01;s__JABXJV01
Asgardarchaeota	GCA_011365055.1	SZ_4_bin10.384	HQ	96.26	4.21	d__Archaea;p__Asgardarchaeota;c__Lokiarchaeia;o__Helarchaeales;f__RDOG01;g__RDOG01;s__RDOG01
Asgardarchaeota	GCA_001940665.1	LCB_4	HQ	96.26	1.4	d__Archaea;p__Asgardarchaeota;c__Odinarchaeia; o__Odinarchaeales; f__LCB-4; g__LCB-4; s__LCB-4 sp001940665
Asgardarchaeota	GCA_019057385.1	lw60_2018_gm2_56	HQ	94.08	3.74	d__Archaea;p__Asgardarchaeota;c__Sifarchaeia;o__Borrarchaeales;f__Borrarchaeaceae;g__Borrarchaeum;s__Borrarchaeum
Asgardarchaeota	GCA_016292335.1	CR_Bin_142	MQ	81.46	1.87	d__Archaea;p__Asgardarchaeota;c__Sifarchaeia;o__Sifarchaeales;f__Sifarchaeaceae;g__Sifarchaeotum;s__Sifarchaeotum
Asgardarchaeota	GCA_016839275.1	FT5_021	HQ	91.59	0.93	d__Archaea;p__Asgardarchaeota;c__Thorarchaeia;o__Thorarchaeales;f__Thorarchaeaceae;g__MP8T-1;s__MP8T-1
Asgardarchaeota	GCA_004524445.1	TEKIR_14	HQ	90.19	0.93	d__Archaea;p__Asgardarchaeota;c__Thorarchaeia;o__Thorarchaeales;f__Thorarchaeaceae;g__TEKIR-14;s__TEKIR-14
Asgardarchaeota	GCA_016840425.1	Yap4.bin4.70	HQ	92.52	4.05	d__Archaea;p__Asgardarchaeota;c__Wukongarchaeia;o__Wukongarchaeales;f__Wukongarchaeaceae;g__Wukongarchaeum;s__Wukongarchaeum
DPANN group	GCA_018920245.1	JZ-2_2_bin_245	MQ	81.24	0	d__Archaea;p__Aenigmatarchaeota;c__Aenigmatarchaeia;o__Aenigmatarchaeales;f__JAHLMS01;g__JAHLMS01;s__JAHLMS01
DPANN group	GCA_016198705.1	NC_groundwater_1113_Ag_S-0.1um_37_102	MQ	82.71	0.93	d__Archaea;p__Aenigmatarchaeota;c__Aenigmatarchaeia;o__CG10238-14;f__SCSR01;g__JACQIA01;s__JACQIA01
DPANN group	GCA_016187335.1	NC_groundwater_478_Ag_S-0.1um_47_21	MQ	88.79	0.93	d__Archaea;p__Aenigmatarchaeota;c__Aenigmatarchaeia;o__GW2011-AR5;f__GW2011-AR5;g__JACPJW01;s__JACPJW01
DPANN group	GCA_018304635.1	RIFCSPHIGHO2_02_FULL_36_49	MQ	81.46	0	d__Archaea;p__Aenigmatarchaeota;c__Aenigmatarchaeia;o__GW2011-AR5;f__JACRMX01;g__JAGVVW01;s__JAGVVW01
DPANN group	GCA_016202815.1	NC_groundwater_1268_Ag_S-0.2um_49_229	HQ	91.12	0	d__Archaea;p__Aenigmatarchaeota;c__Aenigmatarchaeia;o__JACPZZ01;f__JACPZZ01;g__JACPZZ01;s__JACPZZ01
DPANN group	GCA_003554845.1	T1Sed10_130	MQ	87.85	0	d__Archaea;p__Aenigmatarchaeota;c__Aenigmatarchaeia;o__PWEA01;f__PWEA01;g__PWEA01;s__PWEA01
DPANN group	GCA_016931255.1	Zod_Metabat.1300	HQ	92.06	0	d__Archaea;p__Aenigmatarchaeota;c__Aenigmatarchaeia;o__QMZP01;f__JAFGSV01;g__JAFGFG01;s__JAFGFG01
DPANN group	GCA_016185435.1	NC_groundwater_576_Ag_S-0.2um_47_17	MQ	85.05	0	d__Archaea;p__Aenigmatarchaeota;c__Aenigmatarchaeia;o__QMZP01;f__QMZP01;g__JACPNN01;s__JACPNN01
DPANN group	GCA_016932615.1	Zod_Metabat.1115	MQ	83.18	2.8	d__Archaea;p__Aenigmatarchaeota;c__Aenigmatarchaeia;o__QMZS01;f__QMZS01;g__JAFGCN01;s__JAFGCN01
DPANN group	GCA_003663355.1	B34_G15	MQ	80.37	1.87	d__Archaea;p__Aenigmatarchaeota;c__Aenigmatarchaeia;o__QMZS01;f__QMZS01;g__QMZS01;s__QMZS01
DPANN group	GCA_018260615.1	HURL_140	HQ	95.02	1.87	d__Archaea;p__Altiarchaeota;c__Altiarchaeia;o__Altiarchaeales;f__Altiarchaeaceae;g__Altiarchaeum;s__Altiarchaeum
DPANN group	GCA_902384455.1	LFW-28	HQ	92.61	0	d__Archaea;p__Altiarchaeota;c__Altiarchaeia;o__IMC4;f__SCGC-AAA252-I15;g__CABMCB01;s__CABMCB01
DPANN group	GCA_014727915.1	Bin_400	HQ	91.74	0.93	d__Archaea;p__Altiarchaeota;c__Altiarchaeia;o__IMC4;f__SCGC-AAA252-I15;g__WJMO01;s__WJMO01
DPANN group	GCA_016935655.1	Zod_Metabat.755	MQ	83.21	0.93	d__Archaea;p__Altiarchaeota;c__Altiarchaeia;o__JAFGQM01;f__JAFGQM01;g__JAFGQM01;s__JAFGQM01
DPANN group	GCA_016177165.1	NC_groundwater_107_Ag_S-0.2um_55_27	MQ	79.91	0.93	d__Archaea;p__B1Sed10-29;c__B1Sed10-29;o__B1Sed10-29;f__JACOVT01;g__JACOVT01;s__JACOVT01
DPANN group	GCA_016939415.1	Zod_Metabat.1420	MQ	84.83	0	d__Archaea;p__B1Sed10-29;c__B1Sed10-29;o__WALL01;f__WALL01;g__JAFGGZ01;s__JAFGGZ01
DPANN group	GCA_003660905.1	B49_G9	MQ	71.96	0.93	d__Archaea;p__EX4484-52;c__EX4484-52;o__EX4484-52;f__EX4484-52;g__EX4484-52;s__EX4484-52
DPANN group	GCA_018897155.1	KR13_N2.mb.113	HQ	92.06	1.87	d__Archaea;p__EX4484-52;c__EX4484-52;o__EX4484-52;f__LFW-46;g__LFW-46;s__LFW-46
DPANN group	GCA_002789275.1	CG_4_9_14_0_8_um_filter_31_21	MQ	70.42	0	d__Archaea;p__Huberarchaeota;c__Huberarchaeia;o__Huberarchaeales;f__Huberarchaeaceae;g__Huberarchaeum;s__Huberarchaeum
DPANN group	GCA_009392915.1	CG_2015-17_Forterrea_25_41	MQ	75.16	0	d__Archaea;p__Iainarchaeota;c__Iainarchaeia;o__0-14-0-20-30-16;f__CSSED10-239;g__Forterrea;s__Forterrea
DPANN group	GCA_017608575.1	Meg22_1618_Bin_64	HQ	90.65	0	d__Archaea;p__Iainarchaeota;c__Iainarchaeia;o__Iainarchaeales;f__DTGL01;g__JAFCFP01;s__JAFCFP01
DPANN group	GCA_000402355.1	SCGC_AAA011-E11	HQ	90.19	0	d__Archaea;p__Iainarchaeota;c__Iainarchaeia;o__Iainarchaeales;f__Iainarchaeaceae;g__Iainarchaeum;s__Iainarchaeum
DPANN group	GCA_013154145.1	L_MaxBin.080	MQ	73.83	1.87	d__Archaea;p__Iainarchaeota;c__Iainarchaeia;o__JAADDC01;f__JAADDC01;g__JAADDC01;s__JAADDC01
DPANN group	GCA_016926295.1	Zod_Metabat.659	MQ	81.31	0	d__Archaea;p__Iainarchaeota;c__Iainarchaeia;o__JAFGOX01;f__JAFGOX01;g__JAFGOX01;s__JAFGOX01
DPANN group	GCA_902384585.1	LFW-35	HQ	94.08	0	d__Archaea;p__Micrarchaeota;c__Micrarchaeia;o__Anstonellales;f__Anstonellaceae;g__Anstonella;s__Anstonella
DPANN group	GCA_902386555.1	LFW-283_2	HQ	92.76	0	d__Archaea;p__Micrarchaeota;c__Micrarchaeia;o__Anstonellales;f__Bilamarchaeaceae;g__Bilamarchaeum;s__Bilamarchaeum
DPANN group	GCA_902386535.1	LFW-281_7	HQ	91.28	2.34	d__Archaea;p__Micrarchaeota;c__Micrarchaeia;o__Burarchaeales;f__Burarchaeaceae;g__Burarchaeum;s__Burarchaeum
DPANN group	GCA_902385155.1	LFW-242_1	MQ	80.84	0.72	d__Archaea;p__Micrarchaeota;c__Micrarchaeia;o__CABMEP01;f__CABMEP01;g__CABMEP01;s__CABMEP01
DPANN group	GCA_903884505.1	AlinenSediments_bin-3476	HQ	96.73	0.61	d__Archaea;p__Micrarchaeota;c__Micrarchaeia;o__DTNL01;f__DTNL01;g__CAISET01;s__CAISET01
DPANN group	GCA_902384795.1	LFW-121_3	HQ	92.99	0	d__Archaea;p__Micrarchaeota;c__Micrarchaeia;o__Gugararchaeales;f__Gugararchaeaceae;g__Gugararchaeum;s__Gugararchaeum
DPANN group	GCA_016212395.1	NC_groundwater_1744_Pr3_B-0.1um_47_56	HQ	90.65	1.87	d__Archaea;p__Micrarchaeota;c__Micrarchaeia;o__JACRGF01;f__JACRGF01;g__JACRGF01;s__JACRGF01
DPANN group	GCA_002214165.1	Mia14	MQ	82.4	0	d__Archaea;p__Micrarchaeota;c__Micrarchaeia;o__Micrarchaeales;f__Micrarchaeaceae;g__Mancarchaeum;s__Mancarchaeum
DPANN group	GCA_009387755.1	ARMAN-2	MQ	84.11	0.93	d__Archaea;p__Micrarchaeota;c__Micrarchaeia;o__Micrarchaeales;f__Micrarchaeaceae;g__Micrarchaeum;s__Micrarchaeum
DPANN group	GCA_016806735.1	A_DKE	MQ	81.78	0.93	d__Archaea;p__Micrarchaeota;c__Micrarchaeia;o__Micrarchaeales;f__Micrarchaeaceae;g__Micrarchaeum_A;s__Micrarchaeum_A
DPANN group	GCA_903851445.1	AlinenSediments_bin-2061	MQ	87.77	1.77	d__Archaea;p__Micrarchaeota;c__Micrarchaeia;o__Norongarragalinales;f__CAINOH01;g__CAINOH01;s__CAINOH01
DPANN group	GCA_002499405.1	UBA95	MQ	84.11	0.93	d__Archaea;p__Micrarchaeota;c__Micrarchaeia;o__Norongarragalinales;f__Norongarragalinaceae;g__UBA95;s__UBA95
DPANN group	GCA_018819225.1	OS_PC_MetaG.mb.109	HQ	90.42	0	d__Archaea;p__Micrarchaeota;c__Micrarchaeia;o__Norongarragalinales;f__SBBD01;g__JAHJQN01;s__JAHJQN01
DPANN group	GCA_003660925.1	B33_G15	MQ	77.1	0	d__Archaea;p__Nanoarchaeota;c__Nanoarchaeia;o__B33-G15;f__B33-G15;g__B33-G15;s__B33-G15
DPANN group	GCA_003563585.1	CSSed11_243R1	MQ	63.34	2.18	d__Archaea;p__Nanoarchaeota;c__Nanoarchaeia;o__CSSed11-243R1;f__CSSed11-243R1;g__CSSed11-243R1;s__CSSed11-243R1
DPANN group	GCA_003568775.1	Ncl-1	MQ	75.62	0	d__Archaea;p__Nanoarchaeota;c__Nanoarchaeia;o__Nanoarchaeales;f__Nanopusillaceae;g__Nanoclepta;s__Nanoclepta
DPANN group	GCA_013331945.1	UBA10106	MQ	71.18	0.54	d__Archaea;p__Nanoarchaeota;c__Nanoarchaeia;o__Pacearchaeales;f__UBA12030;g__UBA12030;s__UBA12030
DPANN group	GCA_015122075.1	MAS3_bins.60	MQ	66.91	1.29	d__Archaea;p__Nanoarchaeota;c__Nanoarchaeia;o__Parvarchaeales;f__Parvarchaeaceae;g__JADFAT01;s__JADFAT01
DPANN group	GCA_018221045.1	DPANNHV_H2.bin.114	MQ	84.58	0.07	d__Archaea;p__Nanoarchaeota;c__Nanoarchaeia;o__PEZQ01;f__JAAOXT01;g__JAAOXT01;s__JAAOXT01
DPANN group	GCA_013331795.1	UBA10136	MQ	77.57	0	d__Archaea;p__Nanoarchaeota;c__Nanoarchaeia;o__SCGC-AAA011-G17;f__GW2011-AR17;g__GW2011-AR17;s__GW2011-AR17
DPANN group	GCA_902385255.1	LFW-252_1	MQ	78.97	0.93	d__Archaea;p__Nanoarchaeota;c__Nanoarchaeia;o__Tiddalikarchaeales;f__Tiddalikarchaeaceae;g__Tiddalikarchaeum;s__Tiddalikarchaeum
DPANN group	GCA_903864915.1	AlinenSediments_bin-1632	MQ	73.83	2.3	d__Archaea;p__Nanoarchaeota;c__Nanoarchaeia;o__UBA10117;f__UBA10117;g__CAIPHS01;s__CAIPHS01
DPANN group	GCA_017608505.1	Meg22_1618_Bin_99	MQ	74.07	1.87	d__Archaea;p__Nanoarchaeota;c__Nanoarchaeia;o__WJKC01;f__WJKC01;g__JAFCFT01;s__JAFCFT01
DPANN group	GCA_018661705.1	SI074_bin25	MQ	88.16	0	d__Archaea;p__Nanoarchaeota;c__Nanoarchaeia;o__Woesearchaeales;f__DSVV01;g__JABHXF01;s__JABHXF01
DPANN group	GCA_018812765.1	Modern_marine.mb.327	MQ	82.24	0.93	d__Archaea;p__Nanoarchaeota;c__Nanoarchaeia;o__Woesearchaeales;f__GW2011-AR9;g__JAHJDB01;s__JAHJDB01
DPANN group	GCA_009617975.1	LC1Nh	MQ	85.2	0.93	d__Archaea;p__Nanohaloarchaeota;c__Nanosalinia;o__Nanosalinales;f__Nanosalinaceae;g__Nanohalobium;s__Nanohalobium
DPANN group	GCA_014189685.1	MAG_bin1129	HQ	90.65	2.8	d__Archaea;p__Undinarchaeota;c__Undinarchaeia;o__Undinarchaeales;f__Naiadarchaeaceae;g__Naiadarchaeum;s__Naiadarchaeum
Euryarchaeota group	GCA_003660555.1	B88_G9	MQ	80.52	0.5	d__Archaea;p__Hadarchaeota;c__B88-G9;o__B88-G9;f__B88-G9;g__B88-G9;s__B88-G9
Euryarchaeota group	GCA_014361095.1	MAG-18	HQ	94.08	2.18	d__Archaea;p__Hadarchaeota;c__Hadarchaeia;o__Hadarchaeales;f__Hadarchaeaceae;g__Hadarchaeum;s__Hadarchaeum
Euryarchaeota group	GCA_004347925.1	WYZ-LMO6	HQ	92.37	1.94	d__Archaea;p__Hadarchaeota;c__Hadarchaeia;o__Hadarchaeales;f__WYZ-LMO6;g__WYZ-LMO6;s__WYZ-LMO6
Euryarchaeota group	GCA_000204415.1	GP6	HQ	99.35	0.65	d__Archaea;p__Halobacteriota; c__Methanosarcinia; o__Methanotrichales; f__Methanotrichaceae; g__Methanothrix; s__Methanothrix soehngenii
Euryarchaeota group	GCA_000008665.1	DSM_4304	HQ	100	0	d__Archaea;p__Halobacteriota;c__Archaeoglobi;o__Archaeoglobales;f__Archaeoglobaceae;g__Archaeoglobus;s__Archaeoglobus
Euryarchaeota group	GCA_000025505.1	Ferroglobus_placidus	HQ	100	0	d__Archaea;p__Halobacteriota;c__Archaeoglobi;o__Archaeoglobales;f__Archaeoglobaceae;g__Ferroglobus;s__Ferroglobus
Euryarchaeota group	GCA_004347865.1	WYZ-LMO2	HQ	97.6	0	d__Archaea;p__Halobacteriota;c__Archaeoglobi;o__Archaeoglobales;f__Archaeoglobaceae;g__WYZ-LMO2;s__WYZ-LMO2
Euryarchaeota group	GCA_002011165.2	JdFR-21	HQ	96.08	0.65	d__Archaea;p__Halobacteriota;c__Archaeoglobi;o__JdFR-21;f__JdFR-21;g__JdFR-21;s__JdFR-21
Euryarchaeota group	GCA_003162175.1	fen_3	HQ	94.58	1.31	d__Archaea;p__Halobacteriota;c__Bog-38;o__Bog-38;f__Bog-38;g__Bog-38;s__Bog-38
Euryarchaeota group	GCA_000474235.1	JCM_16109	HQ	96.47	1.51	d__Archaea;p__Halobacteriota;c__Halobacteria;o__Halobacteriales;f__Halobacteriaceae;g__Halarchaeum;s__Halarchaeum
Euryarchaeota group	GCA_000336695.1	DSM_1307	HQ	97.8	0	d__Archaea;p__Halobacteriota;c__Halobacteria;o__Halobacteriales;f__Halococcaceae;g__Halococcus;s__Halococcus
Euryarchaeota group	GCA_003675855.1	CBA1114	HQ	99.07	0.2	d__Archaea;p__Halobacteriota;c__Halobacteria;o__Halobacteriales;f__QS-9-68-17;g__Halostella;s__Halostella
Euryarchaeota group	GCA_018609935.1	BinSanityLC-kmean-bin_57-bin_0-refined_5	MQ	91.89	5.46	d__Archaea;p__Halobacteriota;c__Halobacteria;o__JAHENH01;f__JAHENH01;g__JAHENH01;s__JAHENH01
Euryarchaeota group	GCA_000011005.1	SANAE	HQ	100	0.65	d__Archaea;p__Halobacteriota;c__Methanocellia;o__Methanocellales;f__Methanocellaceae;g__Methanocella;s__Methanocella
Euryarchaeota group	GCA_004212075.1	NM1a	HQ	92.46	1.31	d__Archaea;p__Halobacteriota;c__Methanoliparia;o__Methanoliparales;f__Methanoliparaceae;g__Methanoliparum;s__Methanoliparum
Euryarchaeota group	GCA_000304355.2	MS2	HQ	98.37	0.65	d__Archaea;p__Halobacteriota;c__Methanomicrobia;o__Methanomicrobiales;f__Methanoculleaceae;g__Methanoculleus;s__Methanoculleus
Euryarchaeota group	GCA_000021965.1	E1-9c	HQ	99.84	0	d__Archaea;p__Halobacteriota;c__Methanomicrobia;o__Methanomicrobiales;f__Methanosphaerulaceae;g__Methanosphaerula;s__Methanosphaerula
Euryarchaeota group	GCA_018263395.1	SuakinDeep_MAG71_5	MQ	82.79	1.31	d__Archaea;p__Halobacteriota;c__Methanonatronarchaeia;o__JAANXF01;f__JAANXF01;g__JAANXF01;s__JAANXF01
Euryarchaeota group	GCA_002153915.1	AMET1	HQ	97.22	2.61	d__Archaea;p__Halobacteriota;c__Methanonatronarchaeia;o__Methanonatronarchaeales;f__Methanonatronarchaeaceae;g__Methanonatronarchaeum;s__Methanonatronarchaeum
Euryarchaeota group	GCA_000970025.1	MS	HQ	99.84	0.33	d__Archaea;p__Halobacteriota;c__Methanosarcinia;o__Methanosarcinales;f__Methanosarcinaceae;g__Methanosarcina;s__Methanosarcina
Euryarchaeota group	GCA_000711905.1	DSM_18856	HQ	100	0	d__Archaea;p__Halobacteriota;c__Methanosarcinia;o__Methanosarcinales_A;f__Methermicoccaceae;g__Methermicoccus;s__Methermicoccus
Euryarchaeota group	GCA_000014945.1	PT	HQ	100	0	d__Archaea;p__Halobacteriota;c__Methanosarcinia;o__Methanotrichales;f__Methanotrichaceae;g__Methanothrix_B;s__Methanothrix_B
Euryarchaeota group	GCA_003194425.1	G37ANME1	MQ	87.91	1.31	d__Archaea;p__Halobacteriota;c__Syntropharchaeia;o__ANME-1;f__ANME-1;g__ANME1a;s__ANME1a
Euryarchaeota group	GCA_016207465.1	NC_groundwater_1310_Ag_S-0.2um_68_50	MQ	70.95	2.29	d__Archaea;p__Halobacteriota;c__Syntropharchaeia;o__JACQPP01;f__JACQPP01;g__JACQPP01;s__JACQPP01
Euryarchaeota group	GCA_003601555.1	WYZ-LMO15	HQ	93.14	2.29	d__Archaea;p__Halobacteriota;c__Syntropharchaeia;o__Syntropharchaeales;f__Syntropharchaeaceae;g__Syntropharchaeum;s__Syntropharchaeum
Euryarchaeota group	GCA_002495885.1	UBA148	HQ	96.24	2.29	d__Archaea;p__Halobacteriota;c__UBA148;o__UBA148;f__UBA148;g__UBA148;s__UBA148
Euryarchaeota group	GCA_002897955.1	BMS3Bbin15	HQ	97.2	0.93	d__Archaea;p__Hydrothermarchaeota;c__Hydrothermarchaeia;o__Hydrothermarchaeales;f__BMS3B;g__BMS3B;s__BMS3B
Euryarchaeota group	GCA_002011125.2	JdFR-18	HQ	98.13	1.87	d__Archaea;p__Hydrothermarchaeota;c__Hydrothermarchaeia;o__Hydrothermarchaeales;f__Hydrothermarchaeaceae;g__Hydrothermarchaeum;s__Hydrothermarchaeum
Euryarchaeota group	GCA_002923215.1	BMS3Abin16	HQ	90.22	1.87	d__Archaea;p__Hydrothermarchaeota;c__Hydrothermarchaeia;o__Hydrothermarchaeales;f__SZUA-236;g__SZUA-236;s__SZUA-236
Euryarchaeota group	GCA_002813695.1	A8p	HQ	98.93	0	d__Archaea;p__Methanobacteriota;c__Methanobacteria;o__Methanobacteriales;f__Methanobacteriaceae;g__Methanobacterium;s__Methanobacterium
Euryarchaeota group	GCA_000166095.1	DSM_2088	HQ	100	0	d__Archaea;p__Methanobacteriota;c__Methanobacteria;o__Methanobacteriales;f__Methanothermaceae;g__Methanothermus;s__Methanothermus
Euryarchaeota group	GCA_000008645.1	Delta_H	HQ	100	0.31	d__Archaea;p__Methanobacteriota;c__Methanobacteria;o__Methanobacteriales;f__Methanothermobacteraceae;g__Methanothermobacter;s__Methanothermobacter
Euryarchaeota group	GCA_000091665.1	DSM_2661	HQ	99.52	0	d__Archaea;p__Methanobacteriota_A;c__Methanococci;o__Methanococcales;f__Methanocaldococcaceae;g__Methanocaldococcus;s__Methanocaldococcus
Euryarchaeota group	GCA_000017165.1	SB	HQ	99.5	0	d__Archaea;p__Methanobacteriota_A;c__Methanococci;o__Methanococcales;f__Methanococcaceae;g__Methanococcus;s__Methanococcus
Euryarchaeota group	GCA_000376965.1	DSM_2095	HQ	100	0	d__Archaea;p__Methanobacteriota_A;c__Methanococci;o__Methanococcales;f__Methanococcaceae;g__Methanothermococcus;s__Methanothermococcus
Euryarchaeota group	GCA_000007185.1	AV19	HQ	96.74	1.6	d__Archaea;p__Methanobacteriota_A;c__Methanopyri;o__Methanopyrales;f__Methanopyraceae;g__Methanopyrus;s__Methanopyrus
Euryarchaeota group	GCA_001587575.1	BMIXfssc0709_Meth_Bin006	HQ	90.98	2.72	d__Archaea;p__Methanobacteriota_B;c__Thermococci;o__Methanofastidiosales;f__Methanofastidiosaceae;g__Methanofastidiosum;s__Methanofastidiosum
Euryarchaeota group	GCA_000007305.1	DSM_3638	HQ	99.5	0	d__Archaea;p__Methanobacteriota_B;c__Thermococci;o__Thermococcales;f__Thermococcaceae;g__Pyrococcus;s__Pyrococcus
Euryarchaeota group	GCA_002214365.1	Vu_13	HQ	100	0	d__Archaea;p__Methanobacteriota_B;c__Thermococci;o__Thermococcales;f__Thermococcaceae;g__Thermococcus;s__Thermococcus
Euryarchaeota group	GCA_003663565.1	B47_G6	MQ	74.11	2.91	d__Archaea;p__Thermoplasmatota;c__B47-G6;o__B47-G6B;f__47-G6;g__B47-G6;s__B47-G6
Euryarchaeota group	GCA_018334795.1	GSL_GSL3510_11	HQ	91.2	2.4	d__Archaea;p__Thermoplasmatota;c__E2;o__DHVEG-1;f__DHVEG-1;g__EX4572-165;s__EX4572-165
Euryarchaeota group	GCA_014361195.1	MAG-13	HQ	98.8	0.8	d__Archaea;p__Thermoplasmatota;c__E2;o__UBA202;f__JdFR-43;g__JACIWB01;s__JACIWB01
Euryarchaeota group	GCA_002838935.1	HGW-Thermoplasmata-1	HQ	93.8	3.2	d__Archaea;p__Thermoplasmatota;c__E2;o__UBA9212;f__GCA-002838935;g__GCA-002838935;s__GCA-002838935 sp002838935
Euryarchaeota group	GCA_003650025.1	B23_G9	HQ	97.6	1.6	d__Archaea;p__Thermoplasmatota;c__EX4484-6;o__EX4484-6;f__EX4484-36;g__EX4484-36;s__EX4484-36
Euryarchaeota group	GCA_016928095.1	Zod_Metabat.400	HQ	96.8	4	d__Archaea;p__Thermoplasmatota;c__EX4484-6;o__EX4484-6;f__EX4484-6;g__JAFGLL01;s__JAFGLL01
Euryarchaeota group	GCA_014240055.1	bin133s	MQ	83.38	0.8	d__Archaea;p__Thermoplasmatota;c__Poseidoniia;o__MGIII;f__CG-Epi1;g__CG-Epi1;s__CG-Epi1
Euryarchaeota group	GCA_002509225.1	UBA102	MQ	80.76	2.78	d__Archaea;p__Thermoplasmatota;c__Poseidoniia;o__MGIII;f__CG-Epi1;g__UBA102;s__UBA102
Euryarchaeota group	GCA_002505405.1	UBA255	MQ	83.47	0	d__Archaea;p__Thermoplasmatota;c__Poseidoniia;o__Poseidoniales;f__Poseidoniaceae;g__Poseidonia;s__Poseidonia
Euryarchaeota group	GCA_018654845.1	SI054_bin56	MQ	82.09	0	d__Archaea;p__Thermoplasmatota;c__Poseidoniia;o__Poseidoniales;f__Thalassarchaeaceae;g__MGIIb-O2;s__MGIIb-O2
Euryarchaeota group	GCA_001628485.1	REDSEA-S11_B3N4	MQ	81.96	0	d__Archaea;p__Thermoplasmatota;c__Poseidoniia;o__Poseidoniales;f__Thalassarchaeaceae;g__MGIIb-O3;s__MGIIb-O3
Euryarchaeota group	GCA_016207515.1	NC_groundwater_1308_Ag_S-0.2um_62_92	HQ	98.27	0	d__Archaea;p__Thermoplasmatota;c__SW-10-69-26;o__JACQPN01;f__JACQPN01;g__JACQPN01;s__JACQPN01
Euryarchaeota group	GCA_003009755.1	SW_10_69_26	HQ	95.16	0	d__Archaea;p__Thermoplasmatota;c__SW-10-69-26;o__SW-10-69-26;f__SW-10-69-26;g__SW-10-69-26;s__SW-10-69-26
Euryarchaeota group	GCA_000025665.1	T469	HQ	100	0	d__Archaea;p__Thermoplasmatota;c__Thermoplasmata;o__Aciduliprofundales;f__Aciduliprofundaceae;g__Aciduliprofundum;s__Aciduliprofundum
Euryarchaeota group	GCA_002878135.1	GCA_002878135.1	HQ	98.39	2.42	d__Archaea;p__Thermoplasmatota;c__Thermoplasmata;o__ARK-15;f__ARK-15;g__ARK-15;s__ARK-15
Euryarchaeota group	GCA_003649915.1	B31_G17	MQ	79.2	1.02	d__Archaea;p__Thermoplasmatota;c__Thermoplasmata;o__B31-G17;f__B31-G17;g__B31-G17;s__B31-G17
Euryarchaeota group	GCA_003649695.1	B87_G9	MQ	81.16	0.8	d__Archaea;p__Thermoplasmatota;c__Thermoplasmata;o__B87-G9;f__B87-G9;g__B87-G9;s__B87-G9
Euryarchaeota group	GCA_016874675.1	M_DeepCast_200m_m1_298	HQ	98.27	2	d__Archaea;p__Thermoplasmatota;c__Thermoplasmata;o__DTKX01;f__VGTL01;g__VGTL01;s__VGTL01
Euryarchaeota group	GCA_013415695.1	MMA2	HQ	98.39	2.42	d__Archaea;p__Thermoplasmatota;c__Thermoplasmata;o__Methanomassiliicoccales;f__JAAEEP01;g__JAAEEP01;s__JAAEEP01
Euryarchaeota group	GCA_000308215.1	B10	HQ	98.39	0	d__Archaea;p__Thermoplasmatota;c__Thermoplasmata;o__Methanomassiliicoccales;f__Methanomassiliicoccaceae;g__Methanomassiliicoccus;s__Methanomassiliicoccus
Euryarchaeota group	GCA_000404225.1	Issoire-Mx1	HQ	98.79	0.81	d__Archaea;p__Thermoplasmatota;c__Thermoplasmata;o__Methanomassiliicoccales;f__Methanomassiliicoccaceae;g__Methanomassiliicoccus_A;s__Methanomassiliicoccus_A
Euryarchaeota group	GCA_000300255.2	Mx1201	HQ	98.39	0.81	d__Archaea;p__Thermoplasmatota;c__Thermoplasmata;o__Methanomassiliicoccales;f__Methanomethylophilaceae;g__Methanomethylophilus;s__Methanomethylophilus
Euryarchaeota group	GCA_003135935.1	fen_33	HQ	94.23	0.81	d__Archaea;p__Thermoplasmatota;c__Thermoplasmata;o__Methanomassiliicoccales;f__UBA472;g__FEN-33;s__FEN-33
Euryarchaeota group	GCA_003551675.1	B1Sed10_20	HQ	97.6	2	d__Archaea;p__Thermoplasmatota;c__Thermoplasmata;o__PWKY01;f__PWKY01;g__Natronoplasma;s__Natronoplasma
Euryarchaeota group	GCA_005878615.1	EA_4	HQ	91.71	1.6	d__Archaea;p__Thermoplasmatota;c__Thermoplasmata;o__RBG-16-68-12;f__RBG-16-68-12;g__RBG-16-68-12;s__RBG-16-68-12
Euryarchaeota group	GCA_013791785.1	S2_100	HQ	96.53	3.2	d__Archaea;p__Thermoplasmatota;c__Thermoplasmata;o__SG8-5;f__SG8-5;g__UBA147;s__UBA147
Euryarchaeota group	GCA_001856825.1	I-plasma	HQ	97.13	0.81	d__Archaea;p__Thermoplasmatota;c__Thermoplasmata;o__Thermoplasmatales;f__GCA-001856825;g__GCA-001856825;s__GCA-001856825 sp001856825
Euryarchaeota group	GCA_900083515.1	JCM_30642	HQ	96.33	0	d__Archaea;p__Thermoplasmatota;c__Thermoplasmata;o__Thermoplasmatales;f__Thermoplasmataceae;g__Cuniculiplasma;s__Cuniculiplasma
Euryarchaeota group	GCA_000152265.2	fer1	HQ	98.74	0.81	d__Archaea;p__Thermoplasmatota;c__Thermoplasmata;o__Thermoplasmatales;f__Thermoplasmataceae;g__Ferroplasma;s__Ferroplasma
Euryarchaeota group	GCA_900176435.1	DSM_9789	HQ	99.59	0	d__Archaea;p__Thermoplasmatota;c__Thermoplasmata;o__Thermoplasmatales;f__Thermoplasmataceae;g__Picrophilus;s__Picrophilus
Euryarchaeota group	GCA_000195915.1	DSM1728	HQ	97.52	0	d__Archaea;p__Thermoplasmatota;c__Thermoplasmata;o__Thermoplasmatales;f__Thermoplasmataceae;g__Thermoplasma;s__Thermoplasma
Euryarchaeota group	GCA_002498845.1	UBA509	HQ	98.79	0	d__Archaea;p__Thermoplasmatota;c__Thermoplasmata;o__Thermoplasmatales;f__Thermoplasmataceae;g__UBA509;s__UBA509
Euryarchaeota group	GCA_001800815.1	COMBO-56-21	HQ	92.8	0.8	d__Archaea;p__Thermoplasmatota;c__Thermoplasmata;o__UBA10834;f__UBA10834;g__COMBO-56-21;s__COMBO-56-21
Euryarchaeota group	GCA_002495185.1	UBA184	HQ	91.8	3.6	d__Archaea;p__Thermoplasmatota;c__Thermoplasmata;o__UBA184;f__UBA184;g__UBA184;s__UBA184
Euryarchaeota group	GCA_015522885.1	S014_43_esom	MQ	85.87	3.92	d__Archaea;p__Thermoplasmatota;c__Thermoplasmata;o__WALJ01;f__WALJ01;g__WALJ01;s__WALJ01
Euryarchaeota group	GCA_002494765.1	UBA186	HQ	92.53	3.2	d__Archaea;p__Thermoplasmatota;c__UBA186;o__UBA186;f__UBA186;g__UBA186;s__UBA186
Euryarchaeota group	GCA_011620765.1	WOFA06	MQ	85.82	3.2	d__Archaea;p__Thermoplasmatota;c__UBA186;o__UBA287;f__UBA287;g__UBA287;s__UBA287
Thermoproteota	GCA_002011075.1	JdFR-13	HQ	93.2	0.97	d__Archaea;p__Thermoproteota; c__Nitrososphaeria; o__Geothermarchaeales; f__JDFR-13; g__JdFR-13; s__JdFR-13 sp002011075
Thermoproteota	GCA_001918745.1	13_1_40CM_3_52_17	HQ	91.12	0.93	d__Archaea;p__Thermoproteota;c__Bathyarchaeia;o__40CM-2-53-6;f__40CM-2-53-6;g__40CM-2-53-6;s__40CM-2-53-6
Thermoproteota	GCA_005888735.1	BA_19	HQ	94.86	1.87	d__Archaea;p__Thermoproteota;c__Bathyarchaeia;o__40CM-2-53-6;f__40CM-2-53-6;g__BA-19;s__BA-19
Thermoproteota	GCA_018396775.1	JZ-2_2_bin_164	HQ	97.2	0	d__Archaea;p__Thermoproteota;c__Bathyarchaeia;o__40CM-2-53-6;f__DTDX01;g__DTDX01;s__DTDX01
Thermoproteota	GCA_003152955.1	fen_987	MQ	76.38	2.91	d__Archaea;p__Thermoproteota;c__Bathyarchaeia;o__40CM-2-53-6;f__FEN-987;g__FEN-987;s__FEN-987
Thermoproteota	GCA_001593865.1	B24	HQ	96.73	2.8	d__Archaea;p__Thermoproteota;c__Bathyarchaeia;o__B24;f__B24;g__B24;s__B24
Thermoproteota	GCA_002011035.2	JdFR-11	HQ	100	0.93	d__Archaea;p__Thermoproteota;c__Bathyarchaeia;o__B25;f__B25;g__JdFR-11;s__JdFR-11
Thermoproteota	GCA_002490245.1	B24-2	HQ	96.88	1.01	d__Archaea;p__Thermoproteota;c__Bathyarchaeia;o__B26-1;f__B24-2;g__B24-2;s__B24-2
Thermoproteota	GCA_001399805.1	BA1	HQ	91.59	2.8	d__Archaea;p__Thermoproteota;c__Bathyarchaeia;o__B26-1;f__BA1;g__BA1;s__BA1
Thermoproteota	GCA_004376645.1	E29_bin60	HQ	93.69	3.88	d__Archaea;p__Thermoproteota;c__Bathyarchaeia;o__B26-1;f__SOJC01;g__SOJC01;s__SOJC01
Thermoproteota	GCA_002779555.1	CG07_land_8_20_14_0_80_47_9	HQ	90.31	3.88	d__Archaea;p__Thermoproteota;c__Bathyarchaeia;o__B26-1;f__UBA233;g__20-14-0-80-47-9;s__20-14-0-80-47-9
Thermoproteota	GCA_013388905.1	L.E.AR.18	HQ	90.65	2.8	d__Archaea;p__Thermoproteota;c__Bathyarchaeia;o__B26-1;f__UBA233;g__JACAEI01;s__JACAEI01
Thermoproteota	GCA_002507245.1	UBA233	HQ	97.35	2.8	d__Archaea;p__Thermoproteota;c__Bathyarchaeia;o__B26-1;f__UBA233;g__UBA233;s__UBA233
Thermoproteota	GCA_011040545.1	HyVt-157	MQ	88.71	3.27	d__Archaea;p__Thermoproteota;c__Bathyarchaeia;o__EX4484-135;f__EX4484-135;g__EX4484-135;s__EX4484-135
Thermoproteota	GCA_018396415.1	JZ-2_2_bin_159	HQ	99.07	0.47	d__Archaea;p__Thermoproteota;c__Bathyarchaeia;o__RBG-16-48-13;f__JAGTRE01;g__JAGTRE01;s__JAGTRE01
Thermoproteota	GCA_018396695.1	QZM_B1_bin_55	HQ	92.99	0.93	d__Archaea;p__Thermoproteota;c__Bathyarchaeia;o__TCS64;f__TCS64;g__JAGTQU01;s__JAGTQU01
Thermoproteota	GCA_017601245.1	JZZ.bins.4	HQ	92.23	0	d__Archaea;p__Thermoproteota;c__EX4484-205;o__EX4484-205;f__JAAOZP01;g__JAAOZP01;s__JAAOZP01
Thermoproteota	GCA_011041895.1	HyVt-197	HQ	90.58	1.87	d__Archaea;p__Thermoproteota;c__Korarchaeia;o__DRAE01;f__DRAE01;g__DRAE01;s__DRAE01
Thermoproteota	GCA_000019605.1	OPF8	HQ	93.39	2.8	d__Archaea;p__Thermoproteota;c__Korarchaeia;o__Korarchaeales;f__Korarchaeaceae;g__Korarchaeum;s__Korarchaeum
Thermoproteota	GCA_003649185.1	B10_G16	MQ	82.24	0	d__Archaea;p__Thermoproteota;c__Methanomethylicia;o__B29-G17;f__B10-G16;g__B10-G16;s__B10-G16
Thermoproteota	GCA_004028775.1	Ch88	HQ	100	0	d__Archaea;p__Thermoproteota;c__Methanomethylicia;o__Methanomethylicales;f__Methanomethylicaceae;g__Methanosuratus;s__Methanosuratus
Thermoproteota	GCA_004347965.1	WYZ-LMO8	HQ	97.18	1.5	d__Archaea;p__Thermoproteota;c__Methanomethylicia;o__Nezhaarchaeales;f__WYZ-LMO8;g__WYZ-LMO8;s__WYZ-LMO8
Thermoproteota	GCA_013340765.1	NAS-02	HQ	98.06	0	d__Archaea;p__Thermoproteota;c__Nitrososphaeria;o__Conexivisphaerales;f__Conexivisphaeraceae;g__Conexivisphaera;s__Conexivisphaera
Thermoproteota	GCA_015523545.1	S012_44_esom	HQ	92.72	0.97	d__Archaea;p__Thermoproteota;c__Nitrososphaeria;o__Geothermarchaeales;f__JDFR-13;g__SZUA-1514;s__SZUA-1514
Thermoproteota	GCA_014361085.1	MAG-19	MQ	96.12	5.83	d__Archaea;p__Thermoproteota;c__Nitrososphaeria;o__JACIWG01;f__JACIWG01;g__JACIWG01;s__JACIWG01
Thermoproteota	GCA_900248165.1	SCU2	HQ	99.03	0	d__Archaea;p__Thermoproteota;c__Nitrososphaeria;o__Nitrososphaerales;f__Nitrosocaldaceae;g__Nitrosocaldus;s__Nitrosocaldus
Thermoproteota	GCA_000812185.1	CN25	HQ	99.51	0	d__Archaea;p__Thermoproteota;c__Nitrososphaeria;o__Nitrososphaerales;f__Nitrosopumilaceae;g__Nitrosopelagicus;s__Nitrosopelagicus
Thermoproteota	GCA_000698785.1	EN76	HQ	100	0.97	d__Archaea;p__Thermoproteota;c__Nitrososphaeria;o__Nitrososphaerales;f__Nitrososphaeraceae;g__Nitrososphaera;s__Nitrososphaera
Thermoproteota	GCA_902812495.1	13_2	HQ	97.09	1.94	d__Archaea;p__Thermoproteota;c__Nitrososphaeria;o__Nitrososphaerales;f__UBA183;g__CADDZR01;s__CADDZR01
Thermoproteota	GCA_016200045.1	NC_groundwater_1048_Pr1_S-0.65um_58_13	HQ	99.51	1.94	d__Archaea;p__Thermoproteota;c__Nitrososphaeria;o__Nitrososphaerales;f__UBA183;g__UBA183;s__UBA183
Thermoproteota	GCA_013306035.1	ATL	HQ	98.06	1.46	d__Archaea;p__Thermoproteota;c__Nitrososphaeria;o__Nitrososphaerales;f__UBA57;g__UBA57;s__UBA57
Thermoproteota	GCA_016871995.1	K_DeepCast_65m_m2_187	HQ	98.06	1.94	d__Archaea;p__Thermoproteota;c__Nitrososphaeria;o__Nitrososphaerales;f__UBA57;g__VHBL01;s__VHBL01
Thermoproteota	GCA_000270325.1	Candidatus_Caldarchaeum_subterraneum	HQ	98.06	0	d__Archaea;p__Thermoproteota;c__Nitrososphaeria_A;o__Caldarchaeales;f__Caldarchaeaceae;g__Caldarchaeum;s__Caldarchaeum
Thermoproteota	GCA_015520425.1	S146_89_esom	HQ	94.66	1.94	d__Archaea;p__Thermoproteota;c__Nitrososphaeria_A;o__Caldarchaeales;f__Caldarchaeaceae;g__WAQC01;s__WAQC01
Thermoproteota	GCA_002898395.1	HRbin02	HQ	98.06	0	d__Archaea;p__Thermoproteota;c__Nitrososphaeria_A;o__Caldarchaeales;f__HR02;g__HRBIN02;s__HRBIN02
Thermoproteota	GCA_003056285.1	NZ13_MG1	HQ	99.03	0.49	d__Archaea;p__Thermoproteota;c__Nitrososphaeria_A;o__Caldarchaeales;f__NZ13-MGT;g__NZ13-MG1;s__NZ13-MG1
Thermoproteota	GCA_003661605.2	B48_G17	MQ	83.1	0.93	d__Archaea;p__Thermoproteota;c__QMWL01;o__QMWL01;f__QMWL01;g__QMWL01;s__QMWL01
Thermoproteota	GCA_015661855.1	SZUA-1508	MQ	88.53	4.32	d__Archaea;p__Thermoproteota;c__Thermoproteia;o__EX4484-217-1;f__SZUA-1508;g__SZUA-1508;s__SZUA-1508
Thermoproteota	GCA_017857595.1	CPBay_Spr30G08_23	HQ	93.38	1.47	d__Archaea;p__Thermoproteota;c__Thermoproteia;o__Gearchaeales;f__Gearchaeaceae;g__AAA261-N23;s__AAA261-N23
Thermoproteota	GCA_015520395.1	S146_104_esom	MQ	85.05	3.74	d__Archaea;p__Thermoproteota;c__Thermoproteia;o__Gearchaeales;f__WAQG01;g__WAQG01;s__WAQG01
Thermoproteota	GCA_003019535.1	ECH_B_1	HQ	99.07	0	d__Archaea;p__Thermoproteota;c__Thermoproteia;o__Marsarchaeales;f__Marsarchaeaceae;g__ECH-B-1;s__ECH-B-1
Thermoproteota	GCA_003650925.1	B12_G16	HQ	99.26	2.21	d__Archaea;p__Thermoproteota;c__Thermoproteia;o__QMSL01;f__QMSL01;g__B12-G16;s__B12-G16
Thermoproteota	GCA_000092185.1	DSM_11486	HQ	98.73	0	d__Archaea;p__Thermoproteota;c__Thermoproteia;o__Sulfolobales;f__Desulfurococcaceae;g__Thermosphaera;s__Thermosphaera
Thermoproteota	GCA_000015145.1	DSM_5456	HQ	98.73	1.42	d__Archaea;p__Thermoproteota;c__Thermoproteia;o__Sulfolobales;f__Pyrodictiaceae;g__Hyperthermus;s__Hyperthermus
Thermoproteota	GCA_009729545.1	DSM_3191	HQ	100	0	d__Archaea;p__Thermoproteota;c__Thermoproteia;o__Sulfolobales;f__Sulfolobaceae;g__Acidianus;s__Acidianus
Thermoproteota	GCA_000204925.1	Ar-4	HQ	100	0.6	d__Archaea;p__Thermoproteota;c__Thermoproteia;o__Sulfolobales;f__Sulfolobaceae;g__Metallosphaera;s__Metallosphaera
Thermoproteota	GCA_900079115.1	P1	HQ	100	0	d__Archaea;p__Thermoproteota;c__Thermoproteia;o__Sulfolobales;f__Sulfolobaceae;g__Saccharolobus;s__Saccharolobus
Thermoproteota	GCA_000012285.1	DSM_639	HQ	99.4	0	d__Archaea;p__Thermoproteota;c__Thermoproteia;o__Sulfolobales;f__Sulfolobaceae;g__Sulfolobus;s__Sulfolobus
Thermoproteota	GCA_015521735.1	S141_63_esom	HQ	98.21	1.19	d__Archaea;p__Thermoproteota;c__Thermoproteia;o__Sulfolobales;f__WANQ01;g__WANQ01;s__WANQ01
Thermoproteota	GCA_000446015.1	Thermofilum_B_adornatum	HQ	99.26	0.74	d__Archaea;p__Thermoproteota;c__Thermoproteia;o__Thermofilales;f__Thermofilaceae;g__Thermofilum_B;s__Thermofilum_B
Thermoproteota	GCA_000253055.1	Kra_1	HQ	100	0.74	d__Archaea;p__Thermoproteota;c__Thermoproteia;o__Thermoproteales;f__Thermoproteaceae;g__Thermoproteus;s__Thermoproteus

## Sheet: S2
Table.S2 Reference sequences for homology search of enzymes in MVA pathways
Type	EC.	Enzyme	KO.	Arrv.	Reference Accession
	2.3.3.10	hydroxymethylglutaryl-CoA synthase	K01641	HMGCS	WP_004042308
	1.1.1.34	hydroxymethylglutaryl-CoA reductase (NADPH)	K00021	HMGCR1	WP_004042652
	1.1.1.88	hydroxymethylglutaryl-CoA reductase	K00054	HMGCR2	WP_016714288
	2.7.1.36	mevalonate kinase	K00869	MVK	WP_010870599
	2.7.4.26	isopentenyl phosphate kinase	K06981	IPK	WP_004043009
	5.3.3.2	isopentenyl-diphosphate Delta-isomerase	K01823	IDI1	WP_012441954
				IDI2	WP_011174493
Eukaryote-type	2.7.4.2	phosphomevalonate kinase	K00938	PMK	WP_009992639
	4.1.1.33	diphosphomevalonate decarboxylase	K01597	MDD	WP_009992640
Haloarchaea-type	4.1.1.99	phosphomevalonate decarboxylase	K17942	MPD	WP_004043526
Thermoplasma-type	2.7.1.185	mevalonate-3-kinase	K18689	M3K	WP_010901711
	2.7.1.186	mevalonate-3-phosphate-5-kinase	K18690	M3P5K	WP_010901177
	4.1.1.110	bisphosphomevalonate decarboxylase	K22813	MBD	WP_010901303
Archaea-type*	4.2.1.-	mevalonate 5-phosphate dehydratase large subunit	K25517	AcnX1	WP_010866787
		mevalonate 5-phosphate dehydratase small subunit	K09128	AcnX2	WP_010866788
	4.1.1.-	trans-anhydromevalonate 5-phosphate decarboxylase	K25518	AMPD	WP_010866780
* mevalonate 5-phosphate dehydratase(PMDh) consists of the subunits encoded by AcnX1 and AcnX2, respectively

## Sheet: S3
Table.S4 Taxonomic origin of the neighboring genes of Asgard contigs containing genes encoding Eukaryote- and Thermoplasma-type MVA pathway
GTDB Taxonomy		GenBank ID	contig	containing genes	number of genes	top 20 hit against NR
class	order					hit of Asgard	hit of other archaea	hit of bacteria
Heimdallarchaeia	JABLTI01	GCA_013166835	JABLTI010000064.1	DMD/PMK	20	324	8	30
		GCA_016839405	JAEOUJ010000390.1	DMD/PMK	13	221	3	18
		GCA_019058165	JAHLVZ010000049.1	DMD/PMK	20	248	44	74
Lokiarchaeia	Helarchaeales	GCA_005191415	SUPS01000041.1	DMD/PMK	16	218	85	89
		GCA_937881325	CALGFY010000042.1	DMD/PMK	20	235	82	37
	CR-4	GCA_016839915	JAEOTH010000109.1	HMGS/HMGR2/MVK/IDI2	14	248	21	11
		GCA_019058095	JAHLWC010000101.1	DMD	8	41	21	43
		GCA_008080735	SHMW01000004.1	DMD/HMGS/IDI	16	203	50	28
		GCA_016839555	JAEOUA010000006.1	DMD/HMGR2/HMGS/IDI2	19	248	44	74

## Sheet: S4
Table.S5 Models for the phylogenetic analysis of enzymes in the MVA pathway
Enzyme	Model	BIC	-LnL
HMGS	LG+F+R8+C60	40853.4	84795.3
HMGR2	LG+R9+C60	103066	208697
MVK	LG+R9+C60	55841.6	114537
IPK	LG+R9+C60	88652.5	179727
IDI2	LG+R9+C60	106794	216261
AcnX1	LG+R8+C60	58766.3	119444
PMD+MBD	LG+I+G4+C60	17468.2	35405.5
MVK+PMK	LG+R7+C60	37110.6	75521.7
PMD+MBD+M3K+DMD	LG+R7+C60	40129.9	81648.2
M3PK	LG+F+G4+C60	19423.9	39563.7

## Sheet: S5
Table.S3 Numbers of retrieved MVA pathway genes in dataset
Group	GTDB phylum	GTDB class	Accession	Shared parts of the MVA pathways							Eukaryote-type		Halobacteria-type	Thermoplasma-type			Archaea-type
				HMGS	HMGR1	HMGR2	MVK	IPK	IDI1	IDI2	PMK	DMD	PMD	M3K	M3P5K	MBD	acnX1	acnX2	AMPD
DPANN	p__Aenigmatarchaeota	c__Aenigmatarchaeia	GCA_018920245	0	0	0	1	1	1	1	0	0	0	0	0	0	1	1	1
			GCA_016198705	1	1	0	1	0	1	0	0	0	0	0	0	0	0	0	0
			GCA_016187335	1	0	1	1	0	2	0	1	1	0	0	0	0	0	0	0
			GCA_018304635	1	0	1	1	0	0	1	1	1	0	0	0	0	0	0	0
			GCA_016202815	1	1	0	1	0	0	1	0	1	0	1	1	0	0	0	0
			GCA_003554845	1	0	1	1	1	0	1	0	0	0	0	0	0	1	1	1
			GCA_016931255	1	0	1	1	1	0	1	0	0	0	0	0	0	1	1	1
			GCA_016185435	1	1	0	1	0	2	0	1	1	0	0	0	0	0	0	0
			GCA_016932615	1	0	1	1	0	1	1	1	1	0	0	0	0	0	0	0
			GCA_003663355	1	0	1	1	1	0	0	0	0	0	0	0	0	1	1	1
	p__Altiarchaeota	c__Altiarchaeia	GCA_018260615	1	0	1	1	0	0	1	1	1	0	0	0	0	0	0	0
			GCA_014727915	1	0	1	1	1	1	1	0	0	0	1	0	0	1	1	1
			GCA_902384455	1	0	1	1	0	1	1	1	1	0	1	0	0	0	0	0
			GCA_016935655	1	0	1	1	1	0	1	0	0	0	0	0	0	1	1	1
	p__B1Sed10-29	c__B1Sed10-29	GCA_016177165	1	1	0	2	0	0	1	0	1	0	0	0	0	0	0	0
			GCA_016939415	1	1	1	1	1	1	1	0	0	0	0	0	0	1	1	1
	p__EX4484-52	c__EX4484-52	GCA_003660905	1	0	1	1	1	0	0	0	0	0	0	0	0	1	0	1
			GCA_018897155	1	1	1	1	1	0	1	0	0	0	0	0	0	1	1	1
	p__Huberarchaeota	c__Huberarchaeia	GCA_002789275	0	0	0	0	0	1	0	0	0	0	0	0	0	0	0	0
	p__Iainarchaeota	c__Iainarchaeia	GCA_009392915	0	0	0	0	0	0	0	0	0	0	0	0	0	0	0	0
			GCA_017608575	1	0	1	1	1	0	1	0	0	0	0	0	0	1	1	1
			GCA_000402355	1	0	1	2	0	1	0	1	1	0	0	0	0	0	0	0
			GCA_013154145	0	0	0	0	1	0	0	0	0	0	0	0	0	0	0	0
			GCA_016926295	1	0	1	0	1	0	0	0	0	0	0	0	0	1	1	1
	p__Micrarchaeota	c__Micrarchaeia	GCA_902384585	1	0	1	1	1	0	1	0	1	0	0	0	0	1	1	1
			GCA_902386555	1	0	1	1	1	0	1	0	1	0	0	0	0	1	1	1
			GCA_902386535	1	0	1	1	1	0	1	0	1	0	0	0	0	1	1	1
			GCA_902385155	0	0	0	0	0	0	1	0	0	0	0	0	0	0	0	0
			GCA_903884505	1	1	1	1	1	0	1	0	0	0	0	0	0	1	1	1
			GCA_902384795	1	1	0	1	0	1	1	1	1	0	0	0	0	0	0	0
			GCA_016212395	1	0	1	1	1	0	1	0	0	0	0	0	0	1	1	1
			GCA_002214165	1	1	0	0	1	0	1	0	0	0	1	1	1	0	0	0
			GCA_009387755	1	1	0	1	2	0	1	0	1	0	0	0	0	0	0	0
			GCA_016806735	1	0	0	0	1	0	1	0	0	0	1	1	1	0	0	0
			GCA_002499405	1	0	1	1	0	2	0	1	1	0	0	0	0	0	0	0
			GCA_903851445	1	0	1	1	2	0	1	0	0	0	0	0	0	1	2	1
			GCA_018819225	1	0	1	1	0	1	1	1	1	0	0	0	0	0	0	0
	p__Nanoarchaeota	c__Nanoarchaeia	GCA_003660925	1	0	0	0	0	0	0	0	0	0	0	0	0	0	0	0
			GCA_003563585	0	0	0	0	0	0	0	0	0	0	0	0	0	0	0	0
			GCA_003568775	0	0	0	0	0	0	0	0	0	0	0	0	0	0	0	0
			GCA_013331945	0	0	0	0	0	1	0	0	0	0	0	0	0	0	0	0
			GCA_015122075	0	0	0	0	0	0	0	0	0	0	0	0	0	0	0	0
			GCA_018221045	0	0	0	0	1	0	0	0	0	0	0	0	0	0	0	0
			GCA_013331795	0	0	0	0	0	0	0	0	0	0	0	0	0	0	0	0
			GCA_902385255	0	0	0	0	0	0	0	0	0	0	0	0	0	0	0	0
			GCA_903864915	0	0	0	0	0	0	0	0	0	0	0	0	0	0	0	0
			GCA_017608505	1	0	0	0	1	0	0	0	0	0	0	0	0	0	0	0
			GCA_018661705	1	1	0	1	0	2	0	1	1	0	0	0	0	0	0	0
			GCA_018812765	0	0	0	0	0	0	0	0	0	0	0	0	0	0	0	0
	p__Nanohaloarchaeota	c__Nanosalinia	GCA_009617975	0	0	0	0	0	0	0	0	0	0	0	0	0	0	0	0
	p__Undinarchaeota	c__Undinarchaeia	GCA_014189685	1	0	1	1	0	0	1	0	1	0	0	0	0	0	0	0
TACK	p__Thermoproteota	c__Bathyarchaeia	GCA_001918745	1	0	1	1	1	1	0	0	0	1	0	0	0	0	0	0
			GCA_005888735	1	0	1	1	0	0	1	0	0	1	0	0	0	0	0	0
			GCA_018396775	1	0	1	1	1	0	1	0	0	0	0	0	0	0	0	0
			GCA_003152955	1	0	1	1	0	0	1	0	0	1	0	0	0	1	1	1
			GCA_001593865	1	0	1	1	1	0	1	0	0	0	0	0	0	1	1	1
			GCA_002011035	1	0	1	1	1	0	1	0	0	0	0	0	0	1	1	1
			GCA_002490245	1	0	1	1	1	1	1	0	0	0	0	0	0	1	1	1
			GCA_001399805	1	0	1	1	1	0	1	0	0	0	0	0	0	1	1	1
			GCA_004376645	1	0	1	1	1	0	1	0	0	0	0	0	0	1	1	1
			GCA_013388905	1	0	1	1	1	0	1	0	0	1	0	0	0	1	1	1
			GCA_002779555	0	0	1	1	1	0	1	0	0	1	0	0	0	1	1	1
			GCA_002507245	1	0	1	1	1	0	1	0	0	1	0	0	0	1	1	1
			GCA_011040545	1	0	1	1	1	0	1	0	0	0	0	0	0	1	1	1
			GCA_018396415	1	0	0	1	1	0	1	0	0	1	0	0	0	1	1	1
			GCA_018396695	1	0	1	1	1	0	1	0	0	0	0	0	0	1	1	1
		c__EX4484-205	GCA_017601245	1	0	1	1	1	0	1	0	0	0	0	0	0	1	1	1
		c__Korarchaeia	GCA_011041895	0	0	0	1	1	0	1	0	0	0	0	0	0	1	1	1
			GCA_000019605	1	0	1	1	1	0	1	0	0	0	0	0	0	1	1	1
		c__Methanomethylicia	GCA_003649185	1	0	1	1	1	0	1	0	0	0	0	0	0	1	1	1
			GCA_004028775	1	0	1	1	1	0	1	0	0	0	0	0	0	1	1	1
			GCA_004347965	1	1	0	1	1	0	1	0	0	0	0	0	0	1	1	1
		c__Nitrososphaeria	GCA_013340765	1	0	1	1	1	0	1	0	0	0	0	0	0	1	1	1
			GCA_002011075	0	0	0	0	0	0	0	0	0	0	0	0	0	0	0	0
			GCA_015523545	1	0	1	1	0	0	1	1	0	1	0	0	0	0	0	0
			GCA_014361085	1	0	1	1	1	0	1	0	0	0	0	0	0	1	1	1
			GCA_900248165	1	0	1	1	1	0	1	0	0	0	0	0	0	1	1	1
			GCA_000812185	1	0	1	1	1	1	0	0	0	0	0	0	0	1	1	1
			GCA_000698785	1	0	1	1	1	0	1	0	0	0	0	0	0	1	1	1
			GCA_902812495	1	0	1	1	1	1	0	0	0	1	0	0	0	0	0	0
			GCA_016200045	1	0	1	1	1	2	0	0	0	1	0	0	0	0	0	0
			GCA_013306035	2	0	1	1	1	0	1	0	0	1	0	0	0	0	0	0
			GCA_016871995	1	0	1	1	1	0	1	0	0	1	0	0	0	0	0	0
		c__Nitrososphaeria_A	GCA_000270325	1	0	1	1	1	0	1	0	0	1	0	0	0	0	0	0
			GCA_015520425	1	1	0	1	1	0	1	0	0	1	0	0	0	0	0	0
			GCA_002898395	1	1	0	1	1	0	1	0	0	1	0	0	0	0	0	0
			GCA_003056285	1	0	1	1	1	0	1	0	0	0	0	0	0	1	1	1
		c__Thermoproteia	GCA_015661855	0	0	0	1	1	0	1	0	0	0	0	0	0	1	1	1
			GCA_017857595	1	1	0	1	1	1	0	0	0	0	0	0	0	1	1	1
			GCA_015520395	1	0	1	1	1	0	1	0	0	0	0	0	0	1	1	1
			GCA_003019535	1	1	0	1	1	1	0	0	0	0	0	0	0	1	1	1
			GCA_003650925	1	1	0	1	1	0	1	0	0	0	0	0	0	1	1	1
			GCA_000092185	1	0	1	1	1	0	1	0	0	0	0	0	0	1	1	1
			GCA_000015145	1	1	0	1	1	0	1	0	0	0	0	0	0	1	1	1
			GCA_000204925	1	1	0	1	1	0	1	1	1	0	0	0	0	0	0	0
			GCA_009729545	1	1	0	1	1	0	1	1	1	0	0	0	0	0	0	0
			GCA_900079115	1	1	0	1	1	0	1	1	1	0	0	0	0	0	0	0
			GCA_000012285	1	1	0	1	0	0	1	1	1	0	0	0	0	0	0	0
			GCA_015521735	1	1	1	1	1	0	1	0	0	0	0	0	0	1	1	1
			GCA_000446015	1	0	1	1	1	0	1	0	0	0	0	0	0	1	1	1
			GCA_000253055	1	1	0	1	1	0	1	0	0	0	0	0	0	1	1	1
		c__QMWL01	GCA_003661605	0	1	0	1	1	0	1	0	0	0	0	0	0	0	0	0
Euryarchaeota	p__Hadarchaeota	c__B88-G9	GCA_003660555	1	0	1	1	1	0	1	0	0	0	0	0	0	1	1	1
		c__Hadarchaeia	GCA_014361095	1	0	1	1	1	0	1	0	0	0	0	0	0	1	1	2
			GCA_004347925	1	0	1	1	1	0	1	0	0	0	0	0	0	2	1	1
	p__Halobacteriota	c__Archaeoglobi	GCA_000008665	1	0	1	1	1	0	1	0	0	0	0	0	0	1	1	1
			GCA_000025505	1	0	1	1	1	0	1	0	0	0	0	0	0	1	1	1
			GCA_004347865	1	0	1	1	1	0	1	0	0	0	0	0	0	1	1	1
			GCA_002011165	1	0	1	1	1	0	1	0	0	0	0	0	0	1	1	1
		c__Halobacteria	GCA_000474235	1	1	0	1	1	0	0	0	0	1	0	0	0	0	0	0
			GCA_000336695	1	1	0	1	1	1	0	0	0	1	0	0	0	0	0	0
			GCA_003675855	1	1	0	1	1	1	0	0	0	1	0	0	0	0	0	0
			GCA_018609935	1	1	0	1	1	1	1	0	0	1	0	0	0	0	0	0
		c__Methanocellia	GCA_000011005	1	1	1	1	1	0	1	0	0	0	0	0	0	1	1	1
		c__Methanoliparia	GCA_004212075	1	0	1	1	1	0	1	0	0	0	0	0	0	1	1	1
		c__Methanomicrobia	GCA_000304355	1	1	0	1	1	0	1	0	0	0	0	0	0	1	1	1
			GCA_000021965	1	1	0	1	1	0	1	0	0	0	0	0	0	1	1	1
		c__Methanonatronarchaeia	GCA_018263395	1	1	0	1	1	0	1	0	0	0	0	0	0	1	1	1
			GCA_002153915	1	0	1	1	1	0	1	0	0	0	0	0	0	1	1	1
		c__Methanosarcinia	GCA_000970025	1	1	0	1	1	1	1	0	0	0	0	0	0	1	1	1
			GCA_000711905	1	0	1	1	1	0	1	0	0	0	0	0	0	1	1	1
			GCA_000204415	0	0	0	0	0	0	0	0	0	0	0	0	0	0	0	0
			GCA_000014945	1	0	1	1	1	0	1	0	0	0	0	0	0	1	1	1
		c__Syntropharchaeia	GCA_003194425	1	0	1	1	2	0	1	0	0	0	0	0	0	1	1	1
			GCA_003601555	1	0	1	1	1	0	1	0	0	0	0	0	0	1	1	1
			GCA_016207465	1	0	0	1	1	0	1	0	0	0	0	0	0	0	0	0
		c__Bog-38;	GCA_003162175	1	1	0	1	1	0	1	0	0	0	0	0	0	1	1	1
		c__UBA148	GCA_002495885	1	0	1	1	1	0	1	0	0	0	0	0	0	1	1	1
	p__Hydrothermarchaeota	c__Hydrothermarchaeia	GCA_002897955	1	0	1	1	1	0	1	0	0	0	0	0	0	1	1	1
			GCA_002011125	1	0	1	1	1	0	1	0	0	0	0	0	0	1	1	1
			GCA_002923215	0	0	1	1	0	0	0	0	0	0	0	0	0	1	1	1
	p__Methanobacteriota	c__Methanobacteria	GCA_002813695	1	1	0	1	1	0	1	0	0	0	0	0	0	1	1	1
			GCA_000166095	1	1	0	1	1	0	1	0	0	0	0	0	0	1	1	1
			GCA_000008645	1	1	0	1	1	0	1	0	0	0	0	0	0	1	1	1
	p__Methanobacteriota_A	c__Methanococci	GCA_000091665	1	1	0	1	1	0	1	0	0	0	0	0	0	1	1	1
			GCA_000017165	1	1	0	1	1	0	1	0	0	0	0	0	0	1	1	1
			GCA_000376965	1	1	0	1	1	0	1	0	0	0	0	0	0	1	1	1
			GCA_000007185	1	1	0	1	1	0	1	0	0	0	0	0	0	1	1	1
	p__Methanobacteriota_B	c__Thermococci	GCA_001587575	1	1	0	1	0	0	1	0	0	0	0	0	0	1	1	1
			GCA_000007305	1	1	0	1	1	0	1	0	0	0	0	0	0	1	1	1
			GCA_002214365	1	1	0	1	1	0	1	0	0	0	0	0	0	1	1	1
	p__Thermoplasmatota	c__E2	GCA_018334795	1	0	1	1	1	0	1	0	0	0	0	0	0	1	1	1
			GCA_014361195	1	0	1	2	1	0	1	0	0	0	0	0	0	1	1	1
			GCA_002838935	1	0	1	1	1	0	1	0	0	1	0	0	0	0	0	0
		c__EX4484-6	GCA_003650025	1	0	1	1	0	0	1	0	0	0	0	0	0	1	2	1
			GCA_016928095	1	0	1	1	1	0	1	0	0	0	0	0	0	1	1	1
		c__Poseidoniia	GCA_014240055	1	0	1	1	1	1	0	0	0	0	0	0	0	1	1	1
			GCA_002509225	1	0	1	1	1	1	0	0	0	0	0	0	0	1	1	1
			GCA_002505405	1	0	1	1	0	1	0	0	0	0	0	0	0	1	1	1
			GCA_018654845	2	0	1	1	0	1	0	0	0	0	0	0	0	1	0	1
			GCA_001628485	1	0	1	1	0	2	0	0	0	0	0	0	0	1	1	1
		c__SW-10-69-26	GCA_016207515	1	0	1	1	1	0	1	0	0	0	0	0	0	0	0	0
			GCA_003009755	1	0	1	1	1	0	1	0	0	1	0	0	0	0	0	0
		c__B47-G6	GCA_003663565	0	0	0	1	2	0	1	0	0	0	0	0	0	1	1	1
		c__Thermoplasmata	GCA_000025665	1	0	1	1	2	0	1	0	0	0	0	0	0	1	1	1
			GCA_002878135	1	0	1	1	1	0	1	0	0	0	0	0	0	1	1	1
			GCA_003649695	1	0	1	1	1	0	1	0	0	0	0	0	0	2	1	1
			GCA_003649915	1	0	0	1	1	0	1	0	0	0	0	0	0	0	0	0
			GCA_016874675	1	0	1	1	1	0	1	0	0	0	0	0	0	1	1	1
			GCA_013415695	1	1	0	1	1	0	1	0	0	1	0	0	0	1	1	1
			GCA_000308215	1	1	0	1	1	0	1	0	0	1	0	0	0	1	1	1
			GCA_000404225	1	1	0	1	1	0	1	0	0	0	0	0	0	1	1	1
			GCA_000300255	1	1	0	1	1	0	1	0	0	0	0	0	0	1	1	1
			GCA_003135935	0	0	1	1	1	0	1	0	0	1	0	0	0	1	1	1
			GCA_003551675	1	0	1	2	1	0	1	0	0	0	0	0	0	1	1	1
			GCA_005878615	1	0	0	1	1	0	1	0	0	1	0	0	0	1	1	1
			GCA_013791785	1	0	1	2	1	0	1	0	0	0	0	0	0	1	1	1
			GCA_001856825	1	0	1	1	1	0	1	0	0	0	0	0	0	1	1	1
			GCA_900083515	1	0	1	0	1	0	1	0	0	0	1	1	1	0	0	0
			GCA_000152265	1	0	1	0	1	0	1	0	0	0	1	1	1	0	0	0
			GCA_900176435	1	0	1	0	1	0	1	0	0	0	1	1	1	0	0	0
			GCA_000195915	1	0	1	0	1	0	1	0	0	0	1	1	2	0	0	0
			GCA_002498845	1	0	1	0	1	0	1	0	0	0	1	1	1	0	0	0
			GCA_001800815	1	0	1	1	1	0	1	0	0	1	0	0	0	1	1	1
			GCA_002495185	1	0	1	1	1	0	1	0	0	0	0	0	0	1	1	1
			GCA_015522885	1	0	0	1	1	0	1	0	0	0	0	0	0	1	1	1
		c__UBA186	GCA_002494765	1	0	1	1	0	0	1	0	0	1	0	0	0	1	1	1
			GCA_011620765	1	0	1	1	0	0	1	0	0	0	0	0	0	1	1	1
Asgard	p__Asgardarchaeota	c__Baldrarchaeia	GCA_016840465	2	0	1	1	1	0	1	0	0	0	0	0	0	1	1	1
			GCA_019056805	1	0	0	1	1	0	1	0	0	0	0	0	0	1	1	1
		c__Heimdallarchaeia	GCA_030587605	0	0	0	0	0	0	0	0	0	0	0	0	0	0	0	0
			GCA_016839515	1	0	1	1	0	0	1	1	1	0	0	0	0	1	1	1
			GCA_019057635	1	0	1	1	0	0	1	1	1	0	0	0	0	1	1	1
			GCA_015520535	1	0	1	1	1	0	1	0	0	0	0	0	0	1	1	1
			GCA_016839815	1	0	1	1	0	0	1	1	1	0	0	0	0	1	1	1
			GCA_013166835	1	0	1	0	0	0	2	1	1	0	1	1	0	0	0	0
			GCA_016839405	1	0	1	0	0	0	0	1	1	0	1	1	0	0	0	0
			GCA_019058165	1	0	1	0	0	0	1	1	1	0	1	1	0	0	0	0
			GCA_019058275	2	0	1	0	0	0	1	1	1	0	1	1	0	0	0	0
			GCA_021498085	1	0	1	0	0	1	1	2	2	0	1	1	0	0	0	0
			GCA_027001645	1	0	1	1	1	0	1	0	1	0	0	0	0	1	1	1
			GCA_027061945	1	0	1	1	1	0	1	0	0	0	0	0	0	1	1	1
			GCA_027054495	1	0	0	1	1	0	1	0	0	0	0	0	0	1	1	1
			GCA_020353515	1	0	1	1	0	0	1	0	0	0	0	0	0	1	1	1
			GCA_002728275	0	0	1	1	1	0	1	0	1	0	0	0	0	0	0	0
			GCA_015523565	1	0	1	1	1	0	1	0	0	0	0	0	0	1	1	1
			GCA_019057375	1	0	1	1	1	0	1	0	0	0	0	0	0	1	1	1
			GCA_013166775	1	0	1	1	1	0	1	0	0	0	0	0	0	1	1	1
			GCA_025960485	1	0	1	1	1	0	1	0	0	0	0	0	0	2	2	1
			GCA_021513715	1	0	1	1	1	0	1	0	0	0	0	0	0	1	1	1
			GCA_023135215	1	0	1	1	1	0	1	0	0	0	0	0	0	1	1	1
		c__Hermodarchaeia	GCA_016840405	1	0	1	1	1	0	1	0	0	0	0	0	0	1	1	1
		c__Jordarchaeia	GCA_019056875	2	1	0	1	1	2	0	0	0	0	0	0	0	1	1	1
			GCA_030587405	0	0	0	0	0	0	0	0	0	0	0	0	0	0	0	0
		c__LC30	GCA_019058495	2	0	1	1	1	0	1	0	0	0	0	0	0	1	1	1
		c__Lokiarchaeia	GCA_030587525	0	0	0	0	0	0	0	0	0	0	0	0	0	0	0	0
			GCA_016933055	1	0	1	1	1	0	0	0	0	1	0	0	0	0	0	0
			GCA_001940655	1	0	0	0	0	0	0	0	0	0	0	0	0	1	1	1
			GCA_008000775	1	0	1	1	1	0	2	0	0	1	0	0	0	0	0	0
			GCA_019058095	1	0	1	1	1	0	1	0	1	0	0	0	0	1	1	1
			GCA_019058515	2	0	1	1	2	0	2	0	1	1	0	0	0	1	1	1
			GCA_018238745	1	0	1	1	1	0	1	0	0	0	0	0	0	1	1	1
			GCA_016839555	2	0	1	1	1	0	1	0	1	0	0	0	0	1	1	1
			GCA_016839915	1	0	1	1	1	0	1	0	1	0	0	0	0	1	1	1
			GCA_008080735	2	0	1	1	1	0	1	0	1	0	0	0	0	1	1	1
			GCA_021498095	1	0	1	1	1	0	2	0	0	1	0	0	0	0	0	0
			GCA_025435435	1	0	1	1	1	0	1	0	0	0	0	0	0	1	1	1
			GCA_005191415	1	1	0	1	0	0	1	1	1	0	0	0	0	0	0	0
			GCA_013375455	2	1	0	1	1	0	1	0	0	0	0	0	0	1	1	1
			GCA_005191425	2	0	1	1	1	0	1	0	0	1	0	0	0	0	0	0
			GCA_019058315	1	1	0	1	1	0	1	0	0	0	0	0	0	1	1	1
			GCA_011365055	1	1	0	1	1	0	1	0	0	0	0	0	0	1	1	1
			GCA_937881325	2	1	0	1	0	0	1	1	1	0	0	0	0	0	0	0
		c__Odinarchaeia	GCA_001940665	1	0	1	1	1	0	1	0	0	0	0	0	0	1	1	1
		c__Sifarchaeia	GCA_019057385	1	1	0	1	1	0	1	0	0	0	0	0	0	1	1	1
			GCA_016292335	1	1	0	1	1	0	1	0	0	0	0	0	0	1	1	1
		c__Thorarchaeia	GCA_016839275	1	0	0	1	1	0	1	0	0	0	0	0	0	1	1	1
			GCA_004524445	1	0	1	1	1	0	1	0	0	0	0	0	0	1	1	1
		c__Wukongarchaeia	GCA_016840425	1	1	1	1	1	0	1	0	0	0	0	0	0	1	1	1
